# Supplementary material for: Shadow Burden of Undiagnosed Myalgic Encephalomyelitis/Chronic Fatigue Syndrome (ME/CFS) on Society: Retrospective and Prospective—In Light of COVID-19
Source: J Clin Med. 2021 Jul 6;10(14):3017. doi: 10.3390/jcm10143017 (PMC8303374; doi:10.3390/jcm10143017)
Supplement: Supplementary file 1 [file jcm-10-03017-s001.zip]

Archive with 1 entries (1 files):
- jcm-1273338-supplementary.pdf
